# Supplementary material for: Cardiomyocyte Apoptosis Is Associated with Contractile Dysfunction in Stem Cell Model of MYH7 E848G Hypertrophic Cardiomyopathy
Source: Int J Mol Sci. 2023 Mar 3;24(5):4909. doi: 10.3390/ijms24054909 (PMC10003263; doi:10.3390/ijms24054909)
Supplement: Supplementary file 1 [file ijms-24-04909-s001.zip]

Archive with 1 entries (1 files):
- ijms-2207704-supplementary.pdf
